# Supplementary material for: A Retrospective Cohort Study of Healthcare Utilization Associated with Paravertebral Blocks for Chronic Pain Management in Ontario
Source: Can J Pain. 2021 Jun 30;5(1):130–8. doi: 10.1080/24740527.2021.1929883 (PMC8253135; doi:10.1080/24740527.2021.1929883)
Supplement: Supplemental Material [file UCJP_A_1929883_SM2068.zip]

Archive with 4 entries (4 files):
- Appendix 1.docx
- Appendix 2 JR.docx
- Appendix 3 JR.docx
- Appendix 4 JR.docx
